# Supplementary material for: GALNT1 drives aggressive phenotypes of rheumatoid synoviocytes via NEK9 O-glycosylation
Source: JCI Insight. 2026 Apr 23;11(11):e198245. doi: 10.1172/jci.insight.198245 (PMC13313538; doi:10.1172/jci.insight.198245)
Supplement: Supporting data values [file jciinsight-11-198245-s166.xlsx]

## Sheet: Figure 1A 
Up	Down	Total
637	578	1215

## Sheet: Figure 1C
GALNT1	C1GALT1	GALNT6	GALNT8	GCNT1	GCNT3
4.29196	2.43383	11.6099	2.46426	2.03534	10.5639

## Sheet: Figure 1D
GALNT1
HC	RA
0.075688	0.086692
0.018739	0.038418
0.040286	0.073221
0.013504	0.050531
0.028693	0.060315
0.017215	0.082709
0.036579	0.067829
0.051103	0.086669
0.030267	0.104443
0.055004	0.027572
0.03427	0.030317
0.040275	0.108113
	0.110509
	0.104271

## Sheet: Figure 1E 
HC	RA
0.0847841	0.858191
0.0845189	0.926995
0.0946058	0.667793
0.147308	0.700491

## Sheet: Figure 1H
HC	RA
1.4	2
2.2	2
1.4	5.2
2.4	6
1	0.8
2.8	4.6
1.8	1.8
1.4	2.2
1.2	5.6
1	4.2
	3.6
	1.4
	1
	3
	4
	4.8
	0.6
	2.6
	2
	3
	2
	1
	1.6
	1
	3.2
	2.2
	1
	2.4
	2.4
	1.6
	1.8
	4
	4
	7.8
	2
	5.8
	1.4
	1
	4.4
	4
	3.6
	4.4
	6.8
	8.2
	4.8
	10.2
	2.2
	3.2
	2.4
	6
	7.4
	7
	3.2
	5.6
	2.8
	2.4
	1
	9
	2
	3.2
	2.4
	4.8
	1.6
	2.8
	1
	5.2

## Sheet: Figure 1J
HC	RA
1.4	10.2
3.6	5.6
2.8	2.8
3.6	7.2
4	10.8
3.6	4.8
9	7.2
4	4
	11.4

## Sheet: Figure2A
siNC	siGALNT1
1	0.747492
1	0.754808
1	0.651226
1	0.83549
1	0.834395

## Sheet: Figure 2B
siNC	siGALNT1
1	0.71
1	0.61
1	0.65
1	0.65
1	0.73

## Sheet: Figure 2C
siNC	siGALNT1
1	0.55
1	0.66
1	0.85
1	0.75
1	0.37

## Sheet: Figure 2E
IL-6			CCL-2
siNC	siGALNT1		siNC	siGALNT1
1	0.124808		1	0.090592
1	0.07988		1	0.2859
1	0.30159		1	0.318024
1	0.120124		1	0.7669

[truncated: 35 more sheets: Figure 2G, Figure 2H, Figure 2I, Figure 3G, Figure 3H, Figure 3I, Figure 3J, Figure 3K, Figure 4B , Figure 4C, Figure 4D, Figure 4I , Figure 4J, Figure 4K, Figure 4L, Figure 5C, Figure 5D, Figure 5F, Figure 6E, Figure6F …]
